# Supplementary material for: ﻿Impatienskarenensis (Balsaminaceae), a new tiny flowered species from Myanmar
Source: PhytoKeys. 2024 Jun 21;243:113–9. doi: 10.3897/phytokeys.243.123303 (PMC11214011; doi:10.3897/phytokeys.243.123303)
Supplement: XML Treatment for Impatiens karenensis [file phytokeys.243.123303-treatment1.xml]

<!DOCTYPE tp:taxon-treatment
  PUBLIC "-//TaxonX//DTD Taxonomic Treatment Publishing DTD v0 20100105//EN" "tax-treatment-NSO.dtd">
<tp:taxon-treatment xmlns:tp="http://www.plazi.org/taxpub"><tp:treatment-meta><kwd-group><label>Taxon classification</label><kwd>
              <named-content content-type="kingdom">Plantae</named-content>
            </kwd><kwd>
              <named-content content-type="order">Ericales</named-content>
            </kwd><kwd>
              <named-content content-type="family">Balsaminaceae</named-content>
            </kwd></kwd-group><mixed-citation publication-type="journal"><person-group><name><surname>Paing</surname><given-names>Chit Soe</given-names></name><name><surname>Suksathan</surname><given-names>Piyakaset</given-names></name><name><surname>Ruchisansakun</surname><given-names>Saroj</given-names></name></person-group><article-title>﻿<italic><tp:taxon-name><tp:taxon-name-part taxon-name-part-type="genus" reg="Impatiens">Impatiens</tp:taxon-name-part><tp:taxon-name-part taxon-name-part-type="species" reg="karenensis">karenensis</tp:taxon-name-part></tp:taxon-name></italic> (<tp:taxon-name><tp:taxon-name-part taxon-name-part-type="family">Balsaminaceae</tp:taxon-name-part></tp:taxon-name>), a new tiny flowered species from Myanmar</article-title><source>PhytoKeys</source><day>21</day><month>06</month><year>2024</year><volume>243</volume><fpage>113</fpage><lpage>119</lpage><pub-id pub-id-type="doi">10.3897/phytokeys.243.123303</pub-id></mixed-citation></tp:treatment-meta><tp:nomenclature><label>﻿</label><tp:taxon-name>
            <object-id xmlns:xlink="http://www.w3.org/1999/xlink" content-type="arpha" xlink:type="simple">46A2AEA7-B14B-5171-9510-458D6880AD5D</object-id>
            <tp:taxon-name-part taxon-name-part-type="genus" reg="Impatiens">Impatiens</tp:taxon-name-part>
            <tp:taxon-name-part taxon-name-part-type="species" reg="karenensis">karenensis</tp:taxon-name-part>
            <object-id xmlns:xlink="http://www.w3.org/1999/xlink" content-type="ipni" xlink:type="simple">urn:lsid:ipni.org:names:77343949-1</object-id>
          </tp:taxon-name><tp:taxon-authority>Chit Soe Paing &amp; Ruchis.</tp:taxon-authority><tp:taxon-status xmlns:xlink="http://www.w3.org/1999/xlink" xlink:type="simple">sp. nov.</tp:taxon-status><xref ref-type="fig" rid="F1">Figs 1</xref><xref ref-type="fig" rid="F2">, 2</xref><xref ref-type="fig" rid="F3">, 3</xref></tp:nomenclature><tp:treatment-sec sec-type="diagnosis" id="SECID0ELDAC"><title>Diagnosis.</title><p><italic><tp:taxon-name><tp:taxon-name-part taxon-name-part-type="genus" reg="Impatiens">Impatiens</tp:taxon-name-part><tp:taxon-name-part taxon-name-part-type="species" reg="karenensis">karenensis</tp:taxon-name-part></tp:taxon-name></italic> resembles <italic><tp:taxon-name><tp:taxon-name-part taxon-name-part-type="genus" reg="Impatiens">I.</tp:taxon-name-part><tp:taxon-name-part taxon-name-part-type="species" reg="micromeris">micromeris</tp:taxon-name-part></tp:taxon-name></italic>, but differs in having lower petals with outer margins strongly undulate in the lower-half (vs. lower petals entire), apex of upper petals acute to obtuse (vs. rounded), short stout spur, ± as long as the depth of lower sepal, ca. 2.5 mm long (vs. long attenuate spur, twice as long as the depth of lower sepal, ca. 5 mm long).</p><fig id="F1" position="float" orientation="portrait"><object-id xmlns:xlink="http://www.w3.org/1999/xlink" content-type="doi" xlink:type="simple">10.3897/phytokeys.243.123303.figure1</object-id><object-id xmlns:xlink="http://www.w3.org/1999/xlink" content-type="arpha" xlink:type="simple">D2CD6B19-A32F-5A33-BC8B-D1471F487E58</object-id><label>Figure 1.</label><caption><p><italic><tp:taxon-name><tp:taxon-name-part taxon-name-part-type="genus" reg="Impatiens">Impatiens</tp:taxon-name-part><tp:taxon-name-part taxon-name-part-type="species" reg="karenensis">karenensis</tp:taxon-name-part></tp:taxon-name></italic> Chit Soe Paing &amp; Ruchis <bold>A</bold> habit <bold>B</bold> flower, front view <bold>C</bold> flower, side view <bold>D</bold> inner lateral sepals <bold>E</bold> outer lateral sepals <bold>F–H</bold> lower sepal <bold>I–J</bold> dorsal petal <bold>K</bold> lateral united petals <bold>L</bold> ovary, pedicel and bract <bold>M</bold> fruit (from <italic>Chit Soe Paing 002</italic>). Drawn by S. Ruchisansakun.</p></caption><graphic xmlns:xlink="http://www.w3.org/1999/xlink" xlink:href="phytokeys-243-113_article-123303__-g001.jpg" position="float" orientation="portrait" xlink:type="simple" id="oo_1076656.jpg"><uri content-type="original_file" xlink:type="simple">https://binary.pensoft.net/fig/1076656</uri></graphic></fig></tp:treatment-sec><tp:treatment-sec sec-type="material" id="SECID0EVFAC"><title>Type.</title><p>Myanmar. Kayin State (Karen State), Hpa-an, Ta Yoke Hla (Kawt Kyaik), <named-content xmlns:xlink="http://www.w3.org/1999/xlink" content-type="dwc:verbatimCoordinates" xlink:type="simple"><named-content content-type="geo-json" specific-use="{&#34;type&#34;:&#34;Point&#34;,&#34;coordinates&#34;:[97.619556,16.842056]}" id="NCID0E5FAC" xlink:type="simple">16°50'31.4"N, 97°37'10.4"E</named-content></named-content>, 100–150 m a.s.l., 16 Oct 2023, <italic>Chit Soe Paing 002</italic> (holotype RAF!, isotype RAF, RANG).</p><fig id="F2" position="float" orientation="portrait"><object-id xmlns:xlink="http://www.w3.org/1999/xlink" content-type="doi" xlink:type="simple">10.3897/phytokeys.243.123303.figure2</object-id><object-id xmlns:xlink="http://www.w3.org/1999/xlink" content-type="arpha" xlink:type="simple">664B8CD0-6916-5936-9E96-9F6448A0E008</object-id><label>Figure 2.</label><caption><p><italic><tp:taxon-name><tp:taxon-name-part taxon-name-part-type="genus" reg="Impatiens">Impatiens</tp:taxon-name-part><tp:taxon-name-part taxon-name-part-type="species" reg="karenensis">karenensis</tp:taxon-name-part></tp:taxon-name></italic> Chit Soe Paing &amp; Ruchis. <italic>in vivo</italic><bold>A</bold> flower, front view <bold>B</bold> flowers, side view <bold>C</bold> habit. Photographed by Chit Soe Paing.</p></caption><graphic xmlns:xlink="http://www.w3.org/1999/xlink" xlink:href="phytokeys-243-113_article-123303__-g002.jpg" position="float" orientation="portrait" xlink:type="simple" id="oo_1076657.jpg"><uri content-type="original_file" xlink:type="simple">https://binary.pensoft.net/fig/1076657</uri></graphic></fig></tp:treatment-sec><tp:treatment-sec sec-type="description" id="SECID0EFHAC"><title>Description.</title><p>Lithophytic annual herbs, 50–70 cm tall. <bold><italic>Stems</italic></bold> erect, laxly branched near the top, green to red to purple with red dots, glabrous; hypocotyl elongate, 1–2 cm in diam., epicotyl slightly zigzag in the upper parts. <bold><italic>Leaves</italic></bold> spirally arranged, congested on the top when young; petiole ca. 2 cm long, ca. 1.3 mm in diameter, green to reddish-green; lamina ovate, 4–5 × 2.3–2.5 cm, apex acute, base cuneate, green above, paler green below, glabrous, margin serrate with teeth, with a pair of linear glands at the margin near the base, lateral main veins 4–6 pairs. Inflorescence axillary, 2-flowered fascicle; bracts linear-lanceolate, ca. 2 mm long. Flowers white with yellow patch and two yellow streaks at the lip base, 19–19.5 × 6–7 mm, 7–8 mm deep; pedicel 1.6–1.7 cm long, green to reddish-green, glabrous. Lateral sepals 4; inner pair ovate, 0.6–0.7 × 0.5–0.6 mm, apex round, green, glabrous; outer pair free, ovate, ca. 3 × 2 mm, apex acute, green, glabrous. Lower sepal navicular, 7–9 × 5–5.5 mm, 2–3 mm deep, light green, apex acute and mucronate, abruptly constricted into a short strait green spur, ca. 2.5 mm long. Dorsal petal 5.4–5.6 × 6.5–7.5 mm, broadly ovate to broadly obovate to suborbicular, green at the margin and apex, apex emarginate-mucronate, mid-vein crested, ca. 0.5 mm high. Lateral united petals connate, white with yellow mark in the middle at ca. ¼ from the base, clawed to 2–3 mm long; upper petals, 3–3.5 × 1.5–2 mm, ovate to triangular, apex acute to obtuse; lower petals 1.4–1.52 × 0.34–0.35 cm, narrowly ovate in outline, apex obtuse-slightly bilobed, base with two small triangular projections, outer margins strongly undulate in the lower half. Stamens ca. 3 mm long. Ovary 4-loculate, ca. 3 mm long, green, glabrous. <bold><italic>Fruits</italic></bold> clavate, 4-lobed, ca. 9 mm long, green, glabrous with green to red pedicel. Seeds unknown.</p></tp:treatment-sec><tp:treatment-sec sec-type="habitat" id="SECID0EUHAC"><title>Habitat and phenology.</title><p>Grows in open areas on small limestone mountains, 100–400 m a.s.l. Flowering. August–October, fruiting October–November.</p></tp:treatment-sec><tp:treatment-sec sec-type="distribution" id="SECID0EZHAC"><title>Distribution.</title><p>Endemic to Myanmar. This species is only known from the two localities, around 2 km apart (Fig. <xref ref-type="fig" rid="F3">3</xref>).</p><fig id="F3" position="float" orientation="portrait"><object-id xmlns:xlink="http://www.w3.org/1999/xlink" content-type="doi" xlink:type="simple">10.3897/phytokeys.243.123303.figure3</object-id><object-id xmlns:xlink="http://www.w3.org/1999/xlink" content-type="arpha" xlink:type="simple">A7EE77AD-8BEA-5192-9282-42DA515686E2</object-id><label>Figure 3.</label><caption><p>The distribution of <italic><tp:taxon-name><tp:taxon-name-part taxon-name-part-type="genus" reg="Impatiens">Impatiens</tp:taxon-name-part><tp:taxon-name-part taxon-name-part-type="species" reg="karenensis">karenensis</tp:taxon-name-part></tp:taxon-name></italic> Chit Soe Paing &amp; Ruchis. (SimpleMappr, <xref ref-type="bibr" rid="B12">Shorthouse 2010</xref>).</p></caption><graphic xmlns:xlink="http://www.w3.org/1999/xlink" xlink:href="phytokeys-243-113_article-123303__-g003.jpg" position="float" orientation="portrait" xlink:type="simple" id="oo_1076658.jpg"><uri content-type="original_file" xlink:type="simple">https://binary.pensoft.net/fig/1076658</uri></graphic></fig></tp:treatment-sec><tp:treatment-sec sec-type="etymology" id="SECID0E6IAC"><title>Etymology.</title><p>The specific epithet is derived from the former name of the state of its type locality “Karen”.</p></tp:treatment-sec><tp:treatment-sec sec-type="conservation status" id="SECID0EEJAC"><title>Conservation status proposed.</title><p><italic><tp:taxon-name><tp:taxon-name-part taxon-name-part-type="genus" reg="Impatiens">Impatiens</tp:taxon-name-part><tp:taxon-name-part taxon-name-part-type="species" reg="karenensis">karenensis</tp:taxon-name-part></tp:taxon-name></italic> is currently found at two locations outside of the protected area. This species has a limited extent of occurrence (<abbrev xmlns:xlink="http://www.w3.org/1999/xlink" xlink:title="extent of occurrence" id="ABBRID0EVJAC" xlink:type="simple">EOO</abbrev>) and area of occupancy (<abbrev xmlns:xlink="http://www.w3.org/1999/xlink" xlink:title="area of occupancy" id="ABBRID0EZJAC" xlink:type="simple">AOO</abbrev>), spanning less than 10 km<sup>2</sup> (GeoCAT, <xref ref-type="bibr" rid="B2">Bachman et al. (2011)</xref>). The population of mature individuals is known to fluctuate. Moreover, the habitat quality is consistently declining because of warmer and drier conditions, particularly by El Niño, coupled with invasive species encroachment. Based on these significant threats, we strongly recommend designating <italic><tp:taxon-name><tp:taxon-name-part taxon-name-part-type="genus" reg="Impatiens">Impatiens</tp:taxon-name-part><tp:taxon-name-part taxon-name-part-type="species" reg="karenensis">karenensis</tp:taxon-name-part></tp:taxon-name></italic> as Critically Endangered (CR; B1+B2ac(iv)) according to the IUCN Categories and Criteria (<xref ref-type="bibr" rid="B4">IUCN Standards and Petitions Committee 2024</xref>).</p></tp:treatment-sec><tp:treatment-sec sec-type="notes" id="SECID0ESKAC"><title>Note.</title><p><italic><tp:taxon-name><tp:taxon-name-part taxon-name-part-type="genus" reg="Impatiens">Impatiens</tp:taxon-name-part><tp:taxon-name-part taxon-name-part-type="species" reg="karenensis">karenensis</tp:taxon-name-part></tp:taxon-name></italic> shares similarities with <italic><tp:taxon-name><tp:taxon-name-part taxon-name-part-type="genus" reg="Impatiens">I.</tp:taxon-name-part><tp:taxon-name-part taxon-name-part-type="species" reg="micromeris">micromeris</tp:taxon-name-part></tp:taxon-name></italic> and other small <italic><tp:taxon-name><tp:taxon-name-part taxon-name-part-type="genus" reg="Semeiocardium">Semeiocardium</tp:taxon-name-part></tp:taxon-name></italic> species. It also bears resemblance to <italic><tp:taxon-name><tp:taxon-name-part taxon-name-part-type="genus" reg="Impatiens">I.</tp:taxon-name-part><tp:taxon-name-part taxon-name-part-type="species" reg="suksathanii">suksathanii</tp:taxon-name-part></tp:taxon-name></italic>, but differs in having undulate margin lower petals (vs. entire margin lower sepals), white flower (vs. pink or yellow flower), ovate leaves (vs. linear to narrowly elliptic leaves) (<xref ref-type="bibr" rid="B13">Suksathan and Ruchisansakun 2022</xref>).</p></tp:treatment-sec><ref-list><ref id="B12"><mixed-citation xmlns:xlink="http://www.w3.org/1999/xlink" xlink:type="simple"><person-group><name name-style="western"><surname>Shorthouse</surname><given-names>DP</given-names></name></person-group> (<year>2010</year>) SimpleMappr, an online tool to produce publication-quality point maps. [Retrieved from] <ext-link xlink:href="https://www.simplemappr.net" ext-link-type="uri" xlink:type="simple">https://www.simplemappr.net</ext-link> [Accessed December 29, 2023]</mixed-citation></ref><ref id="B2"><mixed-citation xmlns:xlink="http://www.w3.org/1999/xlink" xlink:type="simple"><person-group><name name-style="western"><surname>Bachman</surname><given-names>S</given-names></name><name name-style="western"><surname>Moat</surname><given-names>J</given-names></name><name name-style="western"><surname>Hill</surname><given-names>AW</given-names></name><name name-style="western"><surname>de la Torre</surname><given-names>J</given-names></name><name name-style="western"><surname>Scott</surname><given-names>B</given-names></name></person-group> (<year>2011</year>) <article-title>Supporting Red List threat assessments with GeoCAT: geospatial conservation assessment tool.</article-title> In: <person-group><name name-style="western"><surname>Smith</surname><given-names>V</given-names></name><name name-style="western"><surname>Penev</surname><given-names>L</given-names></name></person-group> (<role>Eds</role>) <issue-title>e-Infrastruc-tures for data publishing in biodiversity science.</issue-title><source>ZooKeys</source><volume>150</volume>: <fpage>117</fpage>–<lpage>126</lpage>. [(Version BETA)*] <ext-link xlink:href="10.3897/zookeys.150.2109" ext-link-type="doi" xlink:type="simple">https://doi.org/10.3897/zookeys.150.2109</ext-link></mixed-citation></ref><ref id="B4"><mixed-citation xmlns:xlink="http://www.w3.org/1999/xlink" xlink:type="simple">IUCN Standards and Petitions Committee (<year>2024</year>) Guidelines for Using the IUCN Red List Categories and Criteria. Version 16. Prepared by the Standards and Petitions Committee. <ext-link xlink:href="https://www.iucnredlist.org/documents/RedListGuidelines.pdf" ext-link-type="uri" xlink:type="simple">https://www.iucnredlist.org/documents/RedListGuidelines.pdf</ext-link></mixed-citation></ref><ref id="B13"><mixed-citation xmlns:xlink="http://www.w3.org/1999/xlink" xlink:type="simple"><person-group><name name-style="western"><surname>Suksathan</surname><given-names>P</given-names></name><name name-style="western"><surname>Ruchisansakun</surname><given-names>S</given-names></name></person-group> (<year>2022</year>) <italic><tp:taxon-name><tp:taxon-name-part taxon-name-part-type="genus">Impatiens</tp:taxon-name-part></tp:taxon-name></italic> of Thailand; Natural History Publications: Borneo, Thailand, 396 pp.</mixed-citation></ref></ref-list></tp:taxon-treatment>
